# Supplementary material for: Acceptance of and Preference for COVID-19 Vaccination in India, the United Kingdom, Germany, Italy, and Spain: An International Cross-Sectional Study
Source: Vaccines (Basel). 2022 May 24;10(6):832. doi: 10.3390/vaccines10060832 (PMC9230582; doi:10.3390/vaccines10060832)
Supplement: Supplementary file 1 [file vaccines-10-00832-s001.zip]

Archive with 1 entries (1 files):
- vaccines-1699218-supplementary.pdf
